# Supplementary material for: PD-L1 negatively regulates antifungal immunity by inhibiting neutrophil release from bone marrow
Source: Nat Commun. 2022 Nov 11;13:6857. doi: 10.1038/s41467-022-34722-7 (PMC9652346; doi:10.1038/s41467-022-34722-7)
Supplement: Supplementary file 4 — Source Data [file 41467_2022_34722_MOESM4_ESM.zip]

Archive with 7 entries (7 files):
- Figure 1 .xlsx
- Figure 2.xlsx
- Figure 3.xlsx
- Figure 4 .xlsx
- Figure 5 .xlsx
- Figure 6 .xlsx
- Figure 7 .xlsx
