# Supplementary material for: PD-L1 negatively regulates antifungal immunity by inhibiting neutrophil release from bone marrow
Source: Nat Commun. 2022 Nov 11;13:6857. doi: 10.1038/s41467-022-34722-7 (PMC9652346; doi:10.1038/s41467-022-34722-7)
Supplement: Supplementary file 4 — Source Data [file 41467_2022_34722_MOESM4_ESM.zip › Figure 1 .xlsx]

## Sheet: F1-C
mu-PMN	0	0.1	0.5	1
	3.94	10.5	35.6	47.9
	2.94	9.8	39.1	46.7
	3.07	14.1	32.6	51.9
Hu-PMN	0	0.1	0.5	1
	2.73	18.5	37.5	45.7
	3.04	19.5	37	45.7
	3.32	20.5	39.1	46.5

## Sheet: F1-D
mu-PMN	Mock	Curdlan
	0.31	40.4
	0.41	44.6
	0.36	38.8
Hu-PMN	Mock	Curdlan
	2.05	49.2
	0.78	51.6
	1.01	53.4

## Sheet: F1-E
mu-PMN		WT			Clec7a-/-
	Mock	0.63	0.46	0.51	0.61	0.38	0.84
	Yeast	24.6	24.9	26.1	12.8	15.8	13.7
		WT			Clec7a-/-
	Mock	0.63	0.52	0.58	0.52	0.67	0.78
	Curdlan	50.7	48	57.2	33.8	33.7	37.2

## Sheet: F1-F
mu-PMN		WT			CARD9-/-
	Mock	2.46	2.19	3.01	3.03	2.74	3.92
	Curdlan	52.3	54.7	52.1	52.8	49.8	53.2
		Syk fl/fl			Syk fl/fl Lyz2 cre/+
	Mock	3.63	7.88	7.59	4.43	6.56	8.65
	Curdlan	53.8	57.7	59.6	51.7	54.1	50.9

## Sheet: F1-G
pJAK2							JAK2
pSTAT3							STAT3
β-actin

## Sheet: F1-H
pJAK2							JAK2
pSTAT3							STAT3
β-actin

## Sheet: F1-I
mu-PMN		WT+DMSO			Clec7a-/- +DMSO			WT+ Stattic			Clec7a-/-+Stattic
	Mock	0.68	0.66	0.76	0.44	0.56	0.43	0.38	0.55	0.48	0.42	0.32	0.41
	Curdlan	49.4	39.1	41.5	28.5	27.9	30.7	12.8	20.7	20.3	15.4	12.8	15.6

## Sheet: SF-C
mu-PMN	0	1	2	3	4
	0.959052	2.01807	2.01149	3.6669	7.77162
	0.978229	2.22217	2.22326	3.0861	7.47138
	1.0659	2.05515	2.77758	2.5204	6.5664
Hu-PMN	0	2	4	6	8
	0.90311	0.757869	2.07549	2.53684	2.53469
	1.17337	0.842612	3.62262	3.47065	2.73453
	0.943678	0.924821	3.78451	3.99959	3.14607

## Sheet: SF1-E
Hu-PMN		IgG					αDectin-1
	Mock	0.89	0.79	1.36	1.23	1.29	1.09	1	1.14	1.09	1.19
	Curdlan	27	23.2	25.2	20.4	23.5	13.6	13.8	10.7	9.17	13.4

## Sheet: SF1-I
mu-PMN	DMSO-M	DMSO-C	stattic-C	Bortezomib-C	Wortmannin-C
	0.5	52.9	30.3	42.7	81.9
	0.58	50.9	22.9	44.4	79.6
	0.61	49.5	23.9	41	84
