# Supplementary material for: PD-L1 negatively regulates antifungal immunity by inhibiting neutrophil release from bone marrow
Source: Nat Commun. 2022 Nov 11;13:6857. doi: 10.1038/s41467-022-34722-7 (PMC9652346; doi:10.1038/s41467-022-34722-7)
Supplement: Supplementary file 4 — Source Data [file 41467_2022_34722_MOESM4_ESM.zip › Figure 2.xlsx]

## Sheet: F2-D
mu-PMN	CXCL1	WT			Clec7a-/-
	Mock	0	5.85274	0	0	0.653092	0
	Curdlan	74.5878	87.7649	76.9383	7.49098	6.06642	22.0927
	CXCL2	WT			Clec7a-/-
	Mock	16.6089	16.038	15.8395	17.3783	17.701	16.0877
	Curdlan	466.099	459.671	442.098	76.028	101.32	94.3699

## Sheet: F2-E
mu-PMN	CXCL1	WT			Cd274-/-
	Mock	7.19797	6.67131	6.69053	6.55644	7.05989	7.84286
	Curdlan	57.0209	68.7912	59.8113	44.0462	43.6168	44.5854
	CXCL2	WT			Cd274-/-
	Mock	31.0664	31.9997	30.6744	31.4958	30.7846	31.0297
	Curdlan	762.556	772.068	788.015	135.922	132.032	136.213

## Sheet: F2-G
mouse							human
PD-L1							PD-L1
GAPDH							GAPDH
Lamin B							Lamin B

## Sheet: F2-H
mu-PMN	CXCL1	DMSO			Ivermectin
	Mock	7.50486	8.16744	7.79766	7.78681	7.64575	9.4049
	Curdlan	30.6509	28.833	29.361	18.26	21.0662	19.7584
	CXCL2	DMSO			Ivermectin
	Mock	29.0886	27.3227	23.9201	26.4182	28.0549	26.9782
	Curdlan	212.959	248.654	250.215	38.8227	38.5643	37.3152

## Sheet: F2-I
mu-PMN	CXCL1	WT+DMSO			Cd274-/-+DMSO			WT+Plicamycin			Cd274-/-+Plicamycin
	Mock	38.228	38.9691	38.9029	39.9027	40.4417	38.3756	39.9027	40.7467	39.2678	41.8071	37.7058	40.2223
	Curdlan	66.1271	64.741	66.904	53.8811	58.7916	54.6168	40.0875	44.7297	40.7807	42.5689	43.1978	42.6559
	CXCL2	WT+DMSO			Cd274-/-+DMSO			WT+Plicamycin			Cd274-/-+Plicamycin
	Mock	7.10637	6.5807	11.7807	6.42624	6.45712	12.7527	8.06695	7.57084	11.7346	7.07543	7.16826	12.4511
	Curdlan	444.921	480.886	316.714	203.138	204.125	170.384	29.1955	32.6548	31.7478	29.8522	29.4252	29.1835

## Sheet: F2-L
mu-PMN	Control	SPIgG	SPαCXCL1
	3.195	37.5	30.3
	1.545	40.95	28.65
	3.6	37.95	23.25
	Control	SPIgG	SPαCXCL2
	3.885	44.25	26.25
	4.635	46.65	20.85
	2.325	42.6	20.1
	Control	SPDMSO	SPAZD-5069
	3.09	30.9	16.2
	6.195	30.15	16.95
	3.87	31.65	13.92

## Sheet: F2-M
mu-PMN	Control	SPWT	SPClec7a-/-
	1.755	40.05	9.3
	3.135	38.4	4.65
	1.98	41.25	12.555
Hu-PMN	Control	SPIgG	SPαClec7a
	16.5	45.6	31.35
	15.45	51.45	27.9
	16.35	50.25	30.6

## Sheet: F2-N
mu-PMN	Control	SPWT	SPCd274-/-
	5.85	39.15	22.8
	6.315	47.4	20.55
	5.79	41.1	21.6
Hu-PMN	Control	SPIgG	SPαPD-L1
	11.4	48.6	39.75
	11.025	49.2	38.7
	13.725	51.9	39.15

## Sheet: F2-O
mu-PMN	Control	SPDMSO	SPIvermectin
	6.18	44.1	9.27
	3.09	40.2	12.39
	7.74	41.7	10.83

## Sheet: SF2-B
mu-PMN	CXCL1	WT	Clec7a-/-		CXCL1	WT	Cd274-/-
		0.969343	0.662551			0.969343	0.495533
		0.952917	0.839049			0.952917	0.469176
		1.0826	0.807758			1.0826	0.553397
	CXCL2	0.965168	0.743958		CXCL2	1.10171	0.457261
		1.08203	0.741696			0.921044	0.385866
		0.957543	0.660943			0.98549	0.399323

[truncated: 5 more sheets: SF2-C, SF2-D, SF2-E, SF2-F, SF2-G]
