# Supplementary material for: PD-L1 negatively regulates antifungal immunity by inhibiting neutrophil release from bone marrow
Source: Nat Commun. 2022 Nov 11;13:6857. doi: 10.1038/s41467-022-34722-7 (PMC9652346; doi:10.1038/s41467-022-34722-7)
Supplement: Supplementary file 4 — Source Data [file 41467_2022_34722_MOESM4_ESM.zip › Figure 3.xlsx]

## Sheet: F3-B
Fungus (1-3)-Β-D Glucan	Naïve	C. albicans
	84.4	148.8
	63.6	110.95
	90.1	140.1
	87.35	122.8
	54.05	152.65

## Sheet: F3-C
PMN	Control	Curdlan
	39.6	41.3
	36.4	41.7
	38.5	44.5
	35.4	45.5
	38.9	45.1
	38.3	42.4

## Sheet: F3-D
CXCL1	Control	Curdlan		CXCL2	Control	Curdlan
	18.4605	25.4367			19.2612	28.6753
	17.9088	20.78			12.4112	24.7541
	15.4772	21.0969			16.1426	30.4523
	15.7147	21.3624			16.5029	26.0629
	15.1937	23.5308			13.014	23.5626
	16.5802	21.4689			12.0715	29.8023

## Sheet: F3-E
PD-L1+ (% of neutrophils)	Naïve	C. albicans
	10.4	19.1
	8.43	18.4
	11.1	18
	9.8	17.8
	9.7	19.1
	11.5	19.4

## Sheet: F3-F
PD-L1+ (% of neutrophils)	WT	Clec7a-/-		PMN	WT	Clec7a-/-
	16.3	11.8			36	31.6
	16.1	10.3			41.4	36.5
	18.9	10.4			34.3	33.9
	16.1	13.4			39.8	33.7
	15.3	12.7			35.8	32.2

## Sheet: F3-G
CXCL1	Naïve	C. albicans		CXCL2	Naïve	C. albicans
	16.1826	68.1713			27.8926	51.2875
	18.6812	54.2434			29.0596	50.45
	17.4202	68.4867			28.0593	53.8009
	10.7778	92.5583			26.0592	58.9993
	12.392	55.9778			26.2259	51.455
	16.3571	54.296			24.7263	45.4281

## Sheet: F3-H
PMN		IgG					Αcxcl1
	Mock	26	25.4	24.2	30.6	28.8	23.7	24.4	23.4	31.4	24.2
	Ca	50.7	52.7	52.9	53.9	51.8	43.6	43.9	41.4	42.4	43.4
		IgG					Αcxcl2
	Mock	32.6	31.4	30.6	32	31.1	33.3	32.3	32.5	29.8	29.6
	Ca	42	41.3	44.3	45.2	40.5	38.6	37.3	38.2	37.4	38.7

## Sheet: F3-I
Bone Marrow	0	1	2	3	4	5	6	9	12
	28.5	18.1	23.8	33.6	38.9	49.4	49.6	44.1	45.6
	28	21.9	25.3	35.7	49.1	43.1	49	42	43.6
	22.9	18.4	25.1	35.9	45.1	41.7	44.4	45.5	43.4
	27.9	16.8	24.2	29.6	38.6	40.5	43.6	41.6	54.4
Kidney	0	1	2	3	4	5	6	9	12
	0.2	7.75	7.27	4.04	4.78	5.11	5.4	20.4	45.2
	0.3	8.27	6.89	4.66	4.93	5.07	5.21	29.6	38.5
	0.19	7.35	8.37	5.96	4.92	4.6	4.27	24.2	23.72
	0.47	9.1	6.75	6.62	3.97	4.47	5.54	21.2	23.36

## Sheet: F3-J
Ly-6G+CD11b+ In CXCL1/2/3+ (%)		Bone Marrow					Kidney
	0	34.6	32.5	33.1	33.5	31.4	0.93	0.52	0.57	0.52	0.99
	1	31.8	27.2	25.9	24.8	23.7	5.93	5.16	6.73	4.66	6.65
	2	32.5	33.9	31.5	32	29.7	5.14	11.6	8.44	7.95	9.27
	3	32.8	30.5	32.7	29.9	28.7	8.1	7.19	6.35	6.04	10.2
	4	36	39.8	40.4	38.1	39.4	10	10.5	15.2	16.5	9.81
	5	49.5	49.9	54.1	55	50.9	15.2	13.2	16.4	17.3	11.4
	6	41.6	44.8	50.1	44.2	46.6	19.2	15.43	15.85	24.3	10.11
	9	58.9	53.1	52.8	50.2	59.5	18.3	19.7	19.4	18.3	19.2
	12	46.4	42.9	42.5	45.4	46	11.2	14.3	14.2	9.02	12.1

## Sheet: F3-K
Bone Marrow		Naïve						C. albicans
	0	28.2	26	20.3	20.5	26.8	23.2	26.2	25.8	24.5	27.4	22	26.7
	2	24.7	19.5	25.1	25	26.4	20.5	14.7	15.5	15.9	18.3	13.9	20.4
	4	26.6	27.2	27.6	27.5	24.8	25.2	29	31.7	32.6	30	26.3	31.3
	6	22.6	21	24.9	24.4	20	19.3	51.4	36.6	36.7	51.3	55.2	44.8
Kidney		Naïve						C. albicans
	0	18.6	16.6	14.9	9.4	16.2	19.2	14.2	12.7	9.76	12.4	14.1	12
	2	11.9	17.2	17.6	20.4	10.5	15	77.9	62.2	81.4	75.2	74	64.7
	4	12.5	21.2	21	13.2	12.8	20.3	38.5	35.7	23	35.7	26.2	27.2
	6	15.4	20.8	10.6	18.4	9.08	10.2	14.7	33.2	32.5	15.2	37.3	27.5

[truncated: 1 more sheets: SF3-F]
