# Supplementary material for: PD-L1 negatively regulates antifungal immunity by inhibiting neutrophil release from bone marrow
Source: Nat Commun. 2022 Nov 11;13:6857. doi: 10.1038/s41467-022-34722-7 (PMC9652346; doi:10.1038/s41467-022-34722-7)
Supplement: Supplementary file 4 — Source Data [file 41467_2022_34722_MOESM4_ESM.zip › Figure 4 .xlsx]

## Sheet: F4-A
Bone Marrow		WT						Cd274-/-
	0	20.8	17.4	20.6	21.6	20	19.6	19.1	20.5	22.1	20.7	20.4	21
	2	13.7	12.5	14.7	12.3	12.6	13.6	11.5	19.3	18.3	18.9	14.2	19.5
	4	29.7	31.7	32.6	30	31.3	31	18.4	14.3	14.5	17.3	19.68	17.5
	6	33.5	33.4	40.8	41.5	35	28.7	17.8	18.3	26.4	24.1	24.6	25
Kidney		WT						Cd274-/-
	0	11.2	12.2	11.1	10.2	12.7	10.1	14.37	11.7	13.2	10.2	14.8	12.9
	2	60.3	66.3	53.1	62.2	64.7	74	63.8	71	58	61.5	77.1	78.4
	4	24.1	25.6	23	25.7	26.2	27.2	36.5	34.3	28.2	27.6	42.5	43.2
	6	27.6	35.8	36.4	28.3	27.4	24.7	35.4	28.1	38.1	45.4	43	47.1

## Sheet: F4-B
Bone Marrow		WT					Cd274-/-
	0	34.6	37.8	37.2	35	34.8	36.8	37.2	37	35.8	35.4
	2	35.7	29.5	30.1	34.4	36.3	29.9	29.7	37.4	33.4	33.5
	4	52.3	49.5	52	52.9	52.2	38.7	37.7	38.1	39	38.5
	6	62.8	63.4	57.4	56	57.3	53.6	54.4	55.4	54.5	54.8
Kidney		WT					Cd274-/-
	0	0.44	0.29	0.34	0.25	0.26	0.27	0.41	0.32	0.31	0.35
	2	16.2	17.5	23.3	10.5	8.16	13.1	12.7	19.7	19.2	18.9
	4	9.75	10	9.81	9.33	7.75	37.2	36.7	25	28.8	26.5
	6	7.15	17.3	17.4	14.8	15	30.4	35	32.4	32	32.3

## Sheet: F4-C
CXCL1		WT					Cd274-/-
	0	30.642	27.2557	28.6401	34.6976	36.3141	27.4769	28.0858	31.3673	34.7146	36.41
	2	59.6843	80.841	58.6101	52.9899	41.7712	38.0098	49.0442	55.1972	48.2882	31.7584
	4	62.6193	57.3324	56.8872	62.9763	56.1979	34.6753	44.6429	37.5561	41.943	42.4587
	6	103.068	106.766	59.8102	74.7849	69.2113	31.3114	32.6537	33.7756	47.0118	43.4919
CXCL2		WT					Cd274-/-
	0	16.8429	16.2422	17.0892	17.0179	16.3574	15.2317	15.5813	15.6252	15.5095	15.8342
	2	87.2458	80.5472	89.0992	74.5286	67.6717	73.6629	75.5055	70.6522	71.9882	74.6475
	4	78.3452	75.5037	80.1493	74.4203	75.5037	68.6265	72.2613	71.0805	69.5635	70.7592
	6	165.947	104.361	93.1633	90.647	104.593	70.5453	66.0875	67.7777	73.5549	74.0954

## Sheet: F4-D
Survival		WT	Cd274-/-		Fungal burden(*105/g)		WT					Cd274-/-
	6	1				2	1.45852	1.78512	0.593472	0.519288	1.57025	0.873544	0.748752	0.064806	0.091067	0.078057
	8	1				4	16.6017	27.298	22.7322	34.487	35.3558	0.6847	1.0989	0.88215	0.620262	0.664452
	9	1				6	11.1459	12.366	6.31319	7.64488	4.18431	0.666667	0.530303	0.915594	1.43061	0.485909
	9	1
	10	1
	10	1
	15	0
	15	0
	15	0
	15	0
	11		1
	11		1
	14		1
	15		0
	15		0
	15		0
	15		0
	15		0
	15		0
	15		0

## Sheet: F4-F
Bone Marrow	WT-IgG					WT-Αcxcl1					Cd274-/--IgG					Cd274-/--Αcxcl1
Naïve	26.3	25.1	22.9	23.5	23.4	20.7	22.8	23.7	24.3	23.1	23.3	26.1	28.4	26.2	24.5	18.4	20.8	27	26	26.5
C. albicans	46.5	47.1	48	42.8	47	34.5	33.8	39.4	38	33.5	33.6	34.2	29.8	31.7	28.8	27.9	34.1	35.5	35.6	29.5
Kidney	WT-IgG					WT-Αcxcl1					Cd274-/--IgG					Cd274-/--Αcxcl1
Naïve	0.13	0.17	0.13	0.11	0.25	0.18	0.14	0.12	0.21	0.14	0.16	0.1	0.13	0.15	0.071	0.091	0.053	0.28	0.18	0.11
C. albicans	2.05	2.28	2.3	2.49	3.53	6.56	5.4	4.47	5.95	6.14	14.1	11.2	13.1	12.6	12.5	12.9	17.9	13	13.5	9.68

## Sheet: F4-G
Fungal burden(*104/g)		IgG					αcxcl1
	WT	4.51011	3.88802	5.68252	6.17665	6.28931	0.487465	0.696379	0.632911	0.615069	0.666667
	CD274-/-	1.06075	0.96432	0.592718	0.84674	0.994036	0.786164	1.49371	1.02511	1.20253	0.994036

## Sheet: F4-H
Bone Marrow	WT-IgG					WT-Αcxcl2					Cd274-/--IgG					Cd274-/--Αcxcl2
Naïve	19.3	21	26.6	29.4	28.9	26.3	24.4	30.1	30.8	25.6	32.7	21.6	22.6	23.8	28.7	24.5	15.9	32.6	26.4	25.7
C. albicans	45.6	45.1	45.4	43.3	45	38	38.2	34.8	40.8	40.4	35.6	35.2	35.4	29.5	32.3	33.5	34	33.4	33.6	36.2
Kidney	WT-IgG					WT-Αcxcl2					Cd274-/--IgG					Cd274-/--Αcxcl2
Naïve	1.28	1.09	1.29	1.53	1.1	1.08	0.95	1.01	0.23	1.68	0.79	0.87	0.89	0.94	0.57	0.62	0.51	0.48	1.55	0.13
C. albicans	10.7	11.3	11	10.8	10.9	17.1	20.5	24.1	20.4	23.7	21.8	33.8	38.7	22.4	31.9	29.6	29.9	23.5	23	27.8

## Sheet: F4-I
Fungal burden(*104/g)		IgG					αcxcl2
	WT	7.4036	9.2545	6.21891	8.70647	8.47971	2.60648	3.81437	4.65481	4.70711	4.17661
	CD274-/-	4.01606	2.67738	2.38237	3.57356	1.91449	1.69051	1.30039	1.41243	2.25989	4.65481

## Sheet: SF4-B
Blood		WT					Cd274-/-
	0	1.91	1.95	2.86	1.11	2.6	2.57	1.43	1.15	2.45	1.26
	2	17.6	15.8	17.9	17.3	19.7	18.7	14.2	19.5	16.1	15
	4	3.11	2.85	3.45	3.6	5.05	8.48	7.72	6.45	6.34	8.7
	6	3.43	5.3	5.27	5.53	5.32	5.21	9.92	6.09	11.01	13.04

## Sheet: SF4-C
Serum		WT					Cd274-/-
CXCL1	0	60.9559	44.6429	48.1139	57.2076	77.2385	47.2392	130.84	222.491	140.392	37.7363
	2	505.415	811.173	696.359	829.672	686.968	981.394	556.257	985.24	899.401	1290.94
	4	601.621	63.036	410.678	368.288	327.311	255.979	162.411	158.962	484.902	462.156
	6	134.28	258.551	481.927	341.815	217.695	155.633	370.592	204.88	608.89	278.647
Kidney		WT					Cd274-/-
CXCL1	0	8688.93	10998.5	10155.1	7886.69	7693.36	5410.91	9216.81	5683.32	8226.73	9534.51
	2	13714.1	34423.4	16873.6	21045.2	29713.1	13242.6	16490.4	18138.9	27133.8	9611.32
	4	17576	27474.6	21689.1	10593.8	12180.8	25463.2	39582.6	13099.5	21047.4	11328.9
	6	25797.5	27067.2	29498.6	29421.5	18536.9	16018.4	10973.3	14538.8	24078.3	22935.1
Serum		WT					Cd274-/-
CXCL2	0	11.2103	10.9873	11.1088	11.5107	11.2505	11.251	11.885	10.9266	11.5509	12.1366
	2	55.5441	68.8391	58.0912	55.3413	55.24	56.9675	63.3619	58.296	56.9675	58.7604
	4	55.6455	55.0375	56.0516	56.7637	57.5536	57.1715	57.5798	55.5441	55.5441	56.8522
	6	55.6455	57.2735	56.6618	56.3565	58.3984	54.633	56.3565	55.1388	57.9888	56.1532
Kidney		WT					Cd274-/-
CXCL2	0	12523.5	12523.5	11269.2	12559.1	11314.6	12437.6	11230	13462.7	12534.3	13412.6
	2	5992.23	5456.67	6538.5	7157.34	8455.36	11915.6	11935.7	15911.3	8249.63	7637.2
	4	2759.84	4716.72	7147.47	5918.2	2190.46	7088.32	17538.9	7042.44	19833.5	6548.06
	6	6993.4	5844.48	5358.16	5967.52	5865.95	14075.8	9454.22	10454.1	12299.1	7163.93

[truncated: 1 more sheets: SF4-D]
