# Supplementary material for: PD-L1 negatively regulates antifungal immunity by inhibiting neutrophil release from bone marrow
Source: Nat Commun. 2022 Nov 11;13:6857. doi: 10.1038/s41467-022-34722-7 (PMC9652346; doi:10.1038/s41467-022-34722-7)
Supplement: Supplementary file 4 — Source Data [file 41467_2022_34722_MOESM4_ESM.zip › Figure 5 .xlsx]

## Sheet: F5-A
Bone Marrow	Cd274 fl/fl	Cd274 fl/fl MRP8 CRE/+
	2.7	0.4
	1.04	0.29
	4.44	0.38
	2.65	0.39
	6.49	0.73
Kidney	Cd274 fl/fl	Cd274 fl/fl MRP8 CRE/+
	1.63	0.16
	4.08	0.18
	2.6	0.13
	1.81	0.17
	5.15	0.19

## Sheet: F5-B
Bone Marrow		Cd274 fl/fl					Cd274 fl/fl MRP8 CRE/+
	0	16.2	10.5	16.3	25.4	19.5	10.1	8.51	13.9	18.4	12.7
	2	15	24.3	24	20.3	25.5	22.9	23.4	20.5	23.4	23.1
	4	37.5	35.2	36.6	41.1	41	20.2	21.2	18.9	19.3	25.1
	6	32.3	38	32.8	37.3	37.9	27.3	28.1	19.6	20.4	18.2
Kidney		Cd274 fl/fl					Cd274 fl/fl MRP8 CRE/+
	0	11.5	12.8	9.62	8.6	8.61	10.1	8.51	7.81	12	12.7
	2	35.8	37.2	45.8	35.1	58.5	44.4	28.5	40.5	44.6	32.6
	4	19.4	13.1	24.4	28.2	12.9	39.1	40.1	38.2	37.1	28.9
	6	15.4	15.8	24	23.4	23.1	28.8	24.8	33.5	22.8	32.8

## Sheet: F5-C
Bone Marrow		Cd274 fl/fl					Cd274 fl/fl MRP8 CRE/+
	0	39.5	40.4	40.7	41.1	39	39.1	40.9	41.3	38.3	40.8
	2	20.7	35.4	35.1	29.2	21.3	32.5	28.4	26.3	26.7	28.9
	4	43.6	50.7	50.8	43.8	44.3	33.7	34.2	33.9	33.8	40.6
	6	66.4	66.3	59.8	66	60.2	37.7	42.9	41	39.4	41.2
Kidney		Cd274 fl/fl					Cd274 fl/fl MRP8 CRE/+
	0	0.13	0.19	0.18	0.12	0.41	0.1	0.084	0.11	0.42	0.44
	2	11.3	14.2	14.5	14.1	16.8	18.3	12.2	11.9	11.8	18.5
	4	6.68	5.22	5.47	6.32	6.31	7.95	7.67	7.74	7.66	7.52
	6	5.99	19.1	6.25	6.75	19.8	31.1	31.7	23.6	23.7	17.4

## Sheet: F5-D
CXCL1		Cd274 fl/fl					Cd274 fl/fl MRP8 CRE/+
Bone Marrow	0	22.3478	15.9317	38.1409	22.365	25.3038	22.6065	37.6106	16.654	23.4186	28.6652
	2	74.5526	75.7576	61.7756	52.019	102.355	102.723	80.4047	101.814	98.4902	68.1155
	4	88.9299	68.8622	85.4272	93.9888	87.7363	75.1795	49.8159	38.4144	42.4546	51.9184
	6	94.904	116.108	92.0397	48.4441	85.8518	41.2129	57.0127	44.3521	58.6885	59.2955
Serum		Cd274 fl/fl					Cd274 fl/fl MRP8 CRE/+
	0	160.612	164.474	136.259	153.59	151.126	162.254	159.543	157.553	163.041	156.206
	2	670.182	487.747	1123.48	315.62	730.714	1404.56	1039.03	1067.26	646.461	533.388
	4	531.639	121.225	256.754	471.595	527.042	437.627	662.253	471.382	875.643	511.139
	6	397.688	523.764	228.135	526.604	471.808	540.864	476.922	507.67	878.354	507.02
Kidney		Cd274 fl/fl					Cd274 fl/fl MRP8 CRE/+
	0	10972.8	7204.27	9349.27	13816.1	7636.48	11299	14880	7129.57	16181.6	9283.99
	2	40962.6	32719.9	46803.1	28410.2	27578.9	42939.1	32106.5	52696.8	31551.5	37650.4
	4	20828.8	12977.5	31373.4	30373.3	19593.9	35353.7	19859.2	27545.2	23623.8	34016.7
	6	22324.8	14301.9	16065.3	18980.1	42959.5	27158.8	12952.3	22510.8	12889.2	22124
CXCL2		Cd274 fl/fl					Cd274 fl/fl MRP8 CRE/+
Bone Marrow	0	10.6452	11.3902	10.7099	11.455	11.0338	9.90054	12.3626	9.96527	12.395	11.9087
	2	78.6937	65.3804	59.0574	74.1448	78.8562	63.11	52.0925	54.8452	52.4163	55.6551
	4	61.8129	60.8402	61.975	62.1371	63.4343	49.179	48.8554	47.561	50.9593	49.9882
	6	61.3265	51.445	71.8715	52.2544	61.1644	61.4886	76.4189	61.6508	68.4629	62.9478
Serum		Cd274 fl/fl					Cd274 fl/fl MRP8 CRE/+
	0	10.2371	13.077	10.1081	13.2061	12.1731	9.97905	9.91455	10.1726	10.3016	11.0113
	2	29.7871	27.2056	32.2082	31.5625	32.531	33.3383	31.0782	30.2713	33.8226	30.594
	4	33.6612	23.3352	26.883	29.6258	30.7554	30.9168	31.2396	29.9485	30.4326	31.4011
	6	25.1089	25.754	28.6576	35.276	29.303	31.7239	34.307	25.5927	27.6896	32.0467
Kidney		Cd274 fl/fl					Cd274 fl/fl MRP8 CRE/+
	0	26586.2	42484.4	23555	40276.5	28362.3	24117.7	34054.6	31538.9	38415.6	16988.4
	2	16553.3	11888.3	14658.8	21995.5	22192.8	12771.1	13391.2	12268.4	15720.9	19715.4
	4	6547.62	12799.1	8854.26	8149.54	11825.2	16621.4	15364.9	16796.1	9534.61	8571.21
	6	18485.1	22261.7	20112.3	18406.5	15973.3	18323.5	19555.5	10423.4	8787.08	8112.72

## Sheet: F5-E
Survival		Cd274 fl/fl	Cd274 fl/fl MRP8 CRE/+		Fungal burden(*105/g)		Cd274 fl/fl					Cd274 fl/fl MRP8 CRE/+
	4	1				2	0.330261	0.20354	0.160966	0.265487	0.15361	0.279543	0.190597	0.282714	0.138632	0.369686
	6	1				4	6.01852	2.574	2.8731	4.78851	5.22052	1.43885	1.59872	0.801282	1.48005	1.40597
	7	1				6	2.76736	3.36273	3.33712	3.57548	1.16618	0.008278	0.515222	0.78064	0.033613	0.998542
	9	1
	9	1
	9	1
	9	1
	10	1
	10	1
	14	1
	9		1
	10		1
	10		1
	14		1
	19		0
	19		0
	21		0
	21		0
	21		0
	21		0

## Sheet: SF5-C
Blood		Cd274 fl/fl					Cd274 fl/fl MRP8 CRE/+
	0	0.16	0.77	0.074	0.22	0.25	0.11	0.15	0.71	0.73	0.044
	2	5.12	6.64	6.71	5.38	4.38	5.71	4.64	5.24	6.46	4.44
	4	1.42	1.41	1.63	1.36	2.3	2.55	2.66	2.34	3.07	4.08
	6	3.57	1.4	1.5	2.64	1.16	6.06	6.89	4.01	6.82	3.67
