# Supplementary material for: PD-L1 negatively regulates antifungal immunity by inhibiting neutrophil release from bone marrow
Source: Nat Commun. 2022 Nov 11;13:6857. doi: 10.1038/s41467-022-34722-7 (PMC9652346; doi:10.1038/s41467-022-34722-7)
Supplement: Supplementary file 4 — Source Data [file 41467_2022_34722_MOESM4_ESM.zip › Figure 6 .xlsx]

## Sheet: F6-A
mu-PMN		IgG			αPD-L1
CXCL1	Mock	0.72432	0	2.7187	0	0	3.28853
	Curdlan	85.6281	89.4744	99.0902	60.0572	52.6495	60.5558
CXCL2		IgG			αPD-L1
	Mock	8.82236	7.4848	10.5017	6.98466	6.94548	8.91034
	Curdlan	503.871	432.382	497.089	281.454	290.107	279.465

## Sheet: F6-B
mu-PMN	Control	SPIgG	SPαPD-L1
	8.505	41.55	10.065
	8.415	35.25	10.8
	9.105	39	9.285

## Sheet: F6-C
Bone Marrow	IgG	αPD-L1
	50.1	43
	48	46.3
	53	44.9
	48.7	40.1
	49.9	40.3
	50.2	47.7
Kidney	IgG	αPD-L1
	5.45	11.7
	2.9	12.6
	2.39	9.18
	3.58	4.84
	8.57	13.7
	2.88	6.28

## Sheet: F6-D
CXCL1	IgG	αPD-L1		CXCL2	IgG	αPD-L1
Bone Marrow	99.1086	26.0934			98.1739	58.3998
	69.4244	22.6681			112.756	62.7433
	20.5525	32.8684			85.6398	83.8403
	66.892	28.3406			98.4841	84.5229
	65.0604	21.3588			90.7899	55.1732
	71.1959	18.9893			91.2242	54.1183
Serm	IgG	αPD-L1			IgG	αPD-L1
	214.246	77.5069			45.4449	49.9595
	124.599	148.443			47.7021	55.78
	62.3702	73.0395			47.002	45.296
	45.4464	116.628			45.2485	57.4928
	54.2237	145.605			45.0879	45.7913
	132.518	144.851
Kidney	IgG	αPD-L1			IgG	αPD-L1
	41428.2	34825.2			18103.3	19623.7
	48556.9	42491.7			27221.4	33728
	30879.8	19562.3			10720.9	10583.1
	32901.6	31370.3			14373.3	14203.9
	39968.9	35321			20519.5	21372.3
	15438.2	21030.4			8283.08	7756.18

## Sheet: F6-E
Survival		IgG	αPD-L1		Fungal burden(*105/g)	IgG	αPD-L1
	5	1				2.03636	0.306513
	7	1				7.70053	1.60643
	7	1				3.90244	1.12676
	9	1				9.54654	1.02828
	9	1
	10	1
	10	1
	15	0
	15	0
	15	0
	9		1
	10		1
	12		1
	15		0
	15		0
	15		0
	15		0
	15		0
	15		0
	15		0
