# Supplementary material for: PD-L1 negatively regulates antifungal immunity by inhibiting neutrophil release from bone marrow
Source: Nat Commun. 2022 Nov 11;13:6857. doi: 10.1038/s41467-022-34722-7 (PMC9652346; doi:10.1038/s41467-022-34722-7)
Supplement: Supplementary file 4 — Source Data [file 41467_2022_34722_MOESM4_ESM.zip › Figure 7 .xlsx]

## Sheet: F7-A
pJAK2							pSTAT3
JAK2							STAT3
β-actin

## Sheet: F7-B
Mu-PMN	Mock	Curdlan	10	20	40	60
	2.4	74.1	42.7	25	24.5	18.4
	3.36	69.2	54.9	30.1	22.3	20.4
	2.76	69.4	55.3	33.2	24.1	20.2
Hu-PMN	Mock	Curdlan	C20	C40	C60	C80
	4.09	9.73	6.33	4.7	4.66	2.56
	4.78	9.83	6.14	6.18	4.21	3.21
	3.59	9.6	6.44	5.76	4.4	4.07

## Sheet: F7-C
	WT			Clec7a-/-			WT+ ACT001			Clec7a-/-+ACT001
Mock	0.54	0.61	0.59	0.53	0.54	0.47	0.34	0.35	0.37	0.28	0.22	0.33
Curdlan	44.7	45.9	45.3	27.9	27.3	28.1	20.1	21.7	23.2	23.4	23.3	22.7
	WT			Clec7a-/-			WT+ ACT001			Clec7a-/-+ACT001
Mock	0.54	0.61	0.59	0.53	0.54	0.47	0.34	0.35	0.37	0.28	0.22	0.33
Yeast	55.5	54.8	54.1	43.6	40.8	40.9	23.1	25.5	33.1	18.5	16.6	17.8

## Sheet: F7-D
mu-PMN		Unsti			ACT001
CXCL1	Mock	22.8743	20.4709	21.3826	21.2303	20.3573	20.1681
	Curdlan	46.8154	46.599	45.434	27.4254	26.4042	23.9917
CXCL2		Unsti			ACT001
	Mock	33.1463	33.781	37.1662	33.922	35.8967	35.1915
	Curdlan	859.547	879.575	840.082	568.988	561.583	604.602

## Sheet: F7-E
Hu-PMN		Unsti			ACT001
CXCL1	Mock	16.2423	9.1783	15.6992	12.4396	15.1561	14.6129
	Curdlan	55.2183	53.0595	56.2974	38.9997	45.5114	39.5497
		Unsti			ACT001
CXCL2	Mock	11.7175	7.10692	16.342	7.66057	7.32936	7.05607
	Curdlan	43.567	42.6996	42.5757	16.3823	18.9712	17.427

## Sheet: F7-F
mu-PMN	Control	SPMock	SPACT001
	3.27	48	4.65
	3.045	51	12.75
	3.285	43.2	9.75
Hu-PMN	Control	SPMock	SPACT001
	12	44.85	24
	12.9	47.25	25.95
	13.35	41.4	25.5

## Sheet: F7-G
Bone Marrow	MOCK	ACT001	Kidney	MOCK	ACT001
	21.4	16.5		59.9	40.2
	23.9	16.2		45.7	40.1
	24.8	17.8		59.5	39.9
	19	13		59.4	45.4
	20.6	13.3		52.5	52.3
	22.2	12.5		50.5	51.6

## Sheet: F7-H
Bone Marrow	MOCK	ACT001	Kidney	MOCK	ACT001
	53.2	30.4		20.2	31.7
	54.8	36.9		29.1	39.3
	49.3	33.4		19	29.3
	50.4	30.7		19.7	34.4
	56	31.5		26.4	22.7
	55.4	44		19.2	32.3

## Sheet: F7-I
Survivla	Mock	ACT001		Fungal burden(*105/g)	Mock	ACT001
4	1				22.2586	1.90855
7	1				20.9493	3.18091
9	1				25.7603	1.14513
9	1				38.9724	2.4175
10	1
12	1
13	1
15	0
15	0
15	0
10		1
10		1
12		1
15		0
15		0
15		0
15		0
15		0
15		0
15		0

## Sheet: F7-J
Time [h]	Control		FLC （0.25 μg/mL）		FLC（32 μg/mL）		FLC （128 μg/mL）		ACT001 （0.25 μg/mL）		ACT001 （32 μg/mL）		ACT001 （128 μg/mL）
0	0.1832	0.1914	0.1904	0.1918	0.1959	0.1977	0.1854	0.1911	0.1856	0.1875	0.1939	0.1947	0.1988	0.1854
2.99011	0.1836	0.1912	0.1902	0.1928	0.1955	0.197	0.1851	0.1909	0.186	0.1882	0.1927	0.1942	0.1947	0.1846
5.98022	0.1844	0.1914	0.1903	0.1928	0.1956	0.1966	0.1844	0.1909	0.1868	0.1884	0.1928	0.1944	0.1935	0.1844
8.97036	0.189	0.1948	0.1918	0.1943	0.1946	0.1959	0.1836	0.19	0.1895	0.1902	0.1949	0.1959	0.1951	0.1861
11.9604	0.2341	0.2403	0.2102	0.2116	0.1941	0.1951	0.1829	0.1897	0.2166	0.2122	0.2235	0.2185	0.2191	0.2124
14.9506	0.5884	0.5254	0.3306	0.338	0.1935	0.1942	0.1826	0.1891	0.4545	0.4229	0.4849	0.4362	0.4383	0.4529
17.9407	1.1351	1.2982	0.5494	0.5688	0.1922	0.1937	0.1814	0.1881	1.1628	1.1057	1.1954	1.1059	1.1158	1.1452
21.2026	1.1734	1.3558	0.7214	0.7639	0.1926	0.1939	0.1816	0.1885	1.3613	1.3875	1.3062	1.3557	1.2204	1.1887
23.3773	1.2101	1.3653	0.8213	0.8919	0.193	0.1943	0.1819	0.1889	1.3608	1.3919	1.2958	1.3514	1.2281	1.1981
